# Supplementary material for: Establishing a comprehensive panel of patient-derived xenograft models for high-grade endometrial carcinoma: molecular subtypes, genetic alterations, and therapeutic target profiling
Source: Neoplasia. 2025 Apr 7;64:101158. doi: 10.1016/j.neo.2025.101158 (PMC12004378; doi:10.1016/j.neo.2025.101158)
Supplement: Supplementary file 6 [file mmc6.xlsx]

## Sheet: Sheet1
Supplementary Table 2. Expression of therapeutic targets in patient tumor.
EC-Pt No.	Histological type	Molecular Subtype	HER2	TROP2	B7-H4	FRα	CDH6
1	Endometrioid G2	POLEmut	1+	2+	2+	2+	3+
2	Adenocarcinoma unclassified a)	p53abn	1+	2+	2+	0	3+
3	Endometrioid G3	p53abn	2+	3+	3+	2+	3+
4	Carcinosarcoma	p53abn	1+	0	0	1+	1+
5	Endometrioid G3 b)	p53abn	1+	1+	0	0	2+
6	Carcinosarcoma	p53abn	1+	0	3+	2+	2+
7	Mixed c)	MMRd	1+	2+	3+	3+	0
8	Serous	p53abn	1+	1+	2+	3+	3+
9	Mixed d)	p53abn	3+	0	0	3+	2+
10	Endometrioid G3	p53abn	1+	1+	3+	2+	1+
11	Endometrioid G1	MMRd	1+	0	3+	2+	0
12	Serous	p53abn	1+	0	3+	2+	3+
13	NEC	p53abn	0	0	0	0	1+
14	Undifferentiated	MMRd	1+	0	0	0	1+
15	Carcinosarcoma	p53abn	1+	1+	0	2+	1+
16	Endometrioid G3	MMRd	1+	1+	3+	3+	2+
17	Carcinosarcoma	p53abn	1+	0	0	0	1+
18	Serous	p53abn	3+	2+	2+	3+	1+
19	Serous	p53abn	3+	1+	1+	3+	2+
20	Carcinosarcoma	NSMP	1+	2+	2+	3+	2+
21	Carcinosarcoma	p53abn	1+	1+	1+	2+	1+
22	Serous	p53abn	3+	3+	3+	3+	3+
23	Carcinosarcoma	POLEmut	2+	2+	3+	3+	3+
24	Clear cell	MMRd	1+	1+	2+	2+	2+
25	Endometrioid G1	MMRd	1+	0	0	1+	0
26	Carcinosarcoma	POLEmut	0	0	0	0	2+
27	Endometrioid G3	POLEmut	0	1+	0	0	1+
28	Endometrioid G3	POLEmut	1+	2+	3+	2+	3+
29	Carcinosarcoma	p53abn	0	0	0	0	0
30	Serous	p53abn	1+	2+	3+	3+	3+
31	Endometrioid G2	MMRd	2+	2+	1+	3+	2+
32	Endometrioid G3	p53abn	1+	0	3+	3+	0
33 e)	Carcinosarcoma	p53abn	0	0	1+	0	3+
Abbreviation: NEC, neuroendocrine carcinoma ; MUT, mutation positive; WT, wild-type; POLEmut, POLE mutation; MMRd, mismatch repair deficiency; p53abn, p53 abnormal; NSMP, no specific molecular profile.
a) Most likely Endometrioid carcinoma G3, b) with squamous differentiation c) Serous and clear cell carcinoma,
d) Endometrioid G3 and clear cell carcinoma, e) This sample was obtained from recurrent ascites.
